# Supplementary material for: Gut bacterial metabolites modulate endoplasmic reticulum stress
Source: Genome Biol. 2021 Oct 15;22:292. doi: 10.1186/s13059-021-02496-8 (PMC8518294; doi:10.1186/s13059-021-02496-8)
Supplement: Supplementary file 1 — Additional file 1: Table S1. List of MBB molecules. [file 13059_2021_2496_MOESM1_ESM.xlsx]

## Sheet: Sheet1
Compound ID	Source	InChI_Key	Notes	Bacterial Source
1	A.A. derivatives	DCXYFEDJOCDNAF-REOHCLBHSA-N	L-Asparagine
2	A.A. derivatives	CKLJMWTZIZZHCS-REOHCLBHSA-N	L-Aspartic acid
3	A.A. derivatives	BZQFBWGGLXLEPQ-REOHCLBHSA-N	L-Serine Phosphate
4	A.A. derivatives	ZQISRDCJNBUVMM-YFKPBYRVSA-N	L-Histidinol
5	A.A. derivatives	ZUKPVRWZDMRIEO-VKHMYHEASA-N	L-Cysteinylglycin
6	A.A. derivatives	ODKSFYDXXFIFQN-BYPYZUCNSA-N	L-Arginine hydrate
7	A.A. derivatives	RHGKLRLOHDJJDR-BYPYZUCNSA-N	L-Citrulline
8	A.A. derivatives	HNDVDQJCIGZPNO-YFKPBYRVSA-N	L-Histidine
9	A.A. derivatives	ZDXPYRJPNDTMRX-VKHMYHEASA-N	D-Glutamine
10	A.A. derivatives	CCLQKVKJOGVQLU-QMMMGPOBSA-N	L-Homocarnosine
11	A.A. derivatives	YPZRWBKMTBYPTK-BJDJZHNGSA-N	Glutathione disulfide
12	A.A. derivatives	WHUUTDBJXJRKMK-VKHMYHEASA-N	L-Glutamic acid
13	A.A. derivatives	NRXIKWMTVXPVEF-BYPYZUCNSA-N	N-formimino-L-glutamate
14	A.A. derivatives	WHUUTDBJXJRKMK-GSVOUGTGSA-N	D-Glutamic acid
15	A.A. derivatives	AHLPHDHHMVZTML-UHFFFAOYSA-N	DL-Ornithine
16	A.A. derivatives	KDXKERNSBIXSRK-YFKPBYRVSA-N	L-Lysine
17	A.A. derivatives	QYPPJABKJHAVHS-UHFFFAOYSA-N	Agmatine
18	A.A. derivatives	CQOVPNPJLQNMDC-ZETCQYMHSA-N	Carnosine
19	A.A. derivatives	POJWUDADGALRAB-UHFFFAOYSA-N	Allantoin
20	A.A. derivatives	UFIVEPVSAGBUSI-REOHCLBHSA-N	L-Dihydroorotic acid
21	A.A. derivatives	PXQPEWDEAKTCGB-UHFFFAOYSA-N	Orotic acid
22	A.A. derivatives	OUYCCCASQSFEME-QMMMGPOBSA-N	L-Tyrosine
23	A.A. derivatives	QIVBCDIJIAJPQS-VIFPVBQESA-N	L-Tryptophan
24	A.A. derivatives	RFMMMVDNIPUKGG-YFKPBYRVSA-N	N-Acetylglutamate
25	A.A. derivatives	KDHHWXGBNUCREU-HOTGVXAUSA-N	Aerobactin	Escherichia coli
26	A.A. derivatives	SRMBQCVUAVULDJ-UHFFFAOYSA-N	Ferrioxamine B
27	A.A. derivatives	DTSWLLBBGHRXQH-SVRRBLITSA-N	D-Pyroglutamyl-L-valine
28	A.A. derivatives	ROHFNLRQFUQHCH-YFKPBYRVSA-N	D-Leucine
29	A.A. derivatives	AGPKZVBTJJNPAG-WHFBIAKZSA-N	L-Isoleucine
30	A.A. derivatives	MKCVLTRITQNGQI-ZKWXMUAHSA-N	L-pyroglutamyl-L-isoleucine
31	A.A. derivatives	AUTOLBMXDDTRRT-UHFFFAOYSA-N	Desthiobiotin
32	A.A. derivatives	JDHILDINMRGULE-LURJTMIESA-N	3-Methyl-L-histidine
33	A.A. derivatives	QEFRNWWLZKMPFJ-YGVKFDHGSA-N	L-Methionine S-oxide
34	A.A. derivatives	FFEARJCKVFRZRR-BYPYZUCNSA-N	L-Methionine
35	A.A. derivatives	NUCLJNSWZCHRKL-UHFFFAOYSA-N	Allantoic acid
36	A.A. derivatives	XCEZCXFVJLMPKG-MNOVXSKESA-N	D-pyroglutamyl-L-phenylalanine
37	A.A. derivatives	RWSXRVCMGQZWBV-WDSKDSINSA-N	Glutathione
38	SCFA Derivatives	WCSNOLUUFIWIHY-UHFFFAOYSA-N	Methyl 4-pentynoate
39	SCFA Derivatives	BJEPYKJPYRNKOW-REOHCLBHSA-N	L-Hydroxysuccinic acid
40	SCFA Derivatives	OSJPPGNTCRNQQC-UWTATZPHSA-N	3-phospho-D-glycerate
41	SCFA Derivatives	AWUCVROLDVIAJX-GSVOUGTGSA-N	3-Phosphoglycerol
42	SCFA Derivatives	FFQKYPRQEYGKAF-UHFFFAOYSA-N	Carbamoylphosphate
43	SCFA Derivatives	GNGACRATGGDKBX-UHFFFAOYSA-N	1,3-Dihydroxyacetonephosphate
44	SCFA Derivatives	UIUJIQZEACWQSV-UHFFFAOYSA-N	Succinic semialdehyde
45	SCFA Derivatives	FCCDDURTIIUXBY-UHFFFAOYSA-N	α-Lipoamide
46	SCFA Derivatives	ATHGHQPFGPMSJY-UHFFFAOYSA-N	Spermidine
47	SCFA Derivatives	ALRHLSYJTWAHJZ-UHFFFAOYSA-N	3-Hydroxy-propanoic acid
48	SCFA Derivatives	XFTRTWQBIOMVPK-YFKPBYRVSA-N	L-Citramalic acid
49	SCFA Derivatives	DTBNBXWJWCWCIK-UHFFFAOYSA-N	Phosphoenolpyruvate
50	SCFA Derivatives	KKADPXVIOXHVKN-UHFFFAOYSA-N	4-Hydroxyphenylpyruvic acid
51	SCFA Derivatives	FONIWJIDLJEJTL-UHFFFAOYSA-N	N8-Acetylspermidine
52	SCFA Derivatives	MQTAVJHICJWXBR-UHFFFAOYSA-N	N-Acetylspermidine
53	SCFA Derivatives	LIPOUNRJVLNBCD-UHFFFAOYSA-N	Acetylphosphate
54	SCFA Derivatives	JVTAAEKCZFNVCJ-UHFFFAOYSA-N	Lactic acid
55	SCFA Derivatives	GHOKWGTUZJEAQD-ZETCQYMHSA-N	D-Pantothenic acid
56	SCFA Derivatives	RADKZDMFGJYCBB-UHFFFAOYSA-N	Pyridoxal
57	SCFA Derivatives	ALZLTHLQMAFAPA-UHFFFAOYSA-N	3-Methylbutyrolactone
58	SCFA Derivatives	VUAXHMVRKOTJKP-UHFFFAOYSA-N	2,2-Dimethylbutyric acid
59	SCFA Derivatives	YGFYZZQGVSUXJE-HZJYTTRNSA-N	N-Linoleoyl GABA
60	SCFA Derivatives	GHVNFZFCNZKVNT-UHFFFAOYSA-N	Capric acid
61	SCFA Derivatives	POULHZVOKOAJMA-UHFFFAOYSA-N	Lauric acid
62	SCFA Derivatives	TUNFSRHWOTWDNC-UHFFFAOYSA-N	Myristic acid
63	SCFA Derivatives	IPCSVZSSVZVIGE-UHFFFAOYSA-N	Palmitic acid
64	SCFA Derivatives	CCGXSETVBNBVKJ-UHFFFAOYSA-N	N-Stearoyl GABA
65	SCFA Derivatives	QIQXTHQIDYTFRH-UHFFFAOYSA-N	Stearic acid
66	SCFA Derivatives	OXOWTLDONRGYOT-UHFFFAOYSA-N	4-Dimethylamino-butyric acid
67	SCFA Derivatives	DLZVZNAPRCRXEG-UHFFFAOYSA-N	Methyl 4-oxobutanoate
68	SCFA Derivatives	KVQGGLZHHFGHPU-UHFFFAOYSA-N	Methyl 4-aminobutanoate
69	SCFA Derivatives	YYHKDRATKPRLCU-UHFFFAOYSA-N	C10H15F3O3, COC(=O)CC(C)CCCC(=O)C(F)(F)F
70	Bile acids	XSOLDPYUICCHJX-QQXJNSDFSA-N	Tauro-alpha-muricholic acid
71	Bile acids	GHCZAUBVMUEKKP-XROMFQGDSA-N	Glycoursodeoxycholic acid
72	Bile acids	SPOIYSFQOFYOFZ-BRDORRHWSA-N	Glycohyodeoxycholic acid
73	Bile acids	XBSQTYHEGZTYJE-OETIFKLTSA-N	Glycolithocholic acid
74	Bile acids	WVULKSPCQVQLCU-RGZQMCPVSA-N	Deoxyglycocholic acid	Escherichia fergusonii
75	Bile acids	RFDAIACWWDREDC-FRVQLJSFSA-N	Glycocholic acid	Porphyromonas uenonis
76	Bile acids	GHCZAUBVMUEKKP-GYPHWSFCSA-N	Glycochenodeoxycholic acid	Porohorymonas uenonis
77	Bile acids	BHTRKEVKTKCXOH-LBSADWJPSA-N	Tauroursodeoxycholic acid
78	Bile acids	HMXPOCDLAFAFNT-BHYUGXBJSA-N	Taurohyodeoxycholic acid
79	Bile acids	AWDRATDZQPNJFN-VAYUFCLWSA-N	Taurodeoxycholic acid	Escherichia fergusonii
80	Bile acids	QBYUNVOYXHFVKC-GBURMNQMSA-N	Lithocholitaurine
81	Bile acids	WBWWGRHZICKQGZ-HZAMXZRMSA-N	Taurocholic acid
82	Bile acids	BHTRKEVKTKCXOH-BJLOMENOSA-N	12-Deoxycholyltaurine	Escherichia fergusonii
83	Bile acids	DKPMWHFRUGMUKF-GDYCBZMLSA-N	Muricholic acid
84	Bile acids	DGABKXLVXPYZII-PLYQRAMGSA-N	Murideoxycholic acid
85	Bile acids	DGABKXLVXPYZII-SIBKNCMHSA-N	Hyodeoxycholic acid
86	Bile acids	JWZBXKZZDYMDCJ-IJPFKRJSSA-N	Ketolithicholic acid derivative
87	Bile acids	JWZBXKZZDYMDCJ-NYGMMZBPSA-N	3α-Hydroxy-6-oxo-5α-cholan-24-oic acid
88	Bile acids	SMEROWZSTRWXGI-WFVDQZAMSA-N	Isolithocholic acid
89	Bile acids	SMEROWZSTRWXGI-HVATVPOCSA-N	Lithocholic acid
90	Bile acids	AXDXVEYHEODSPN-HVATVPOCSA-N	Lithocholic acid sulfate
91	Bile acids	KXGVEGMKQFWNSR-UPSXFCICSA-N	3-Epi-deoxycholic acid
92	Bile acids	BHQCQFFYRZLCQQ-OELDTZBJSA-N	Cholic acid	Porphyromonas uenonis
93	Bile acids	BHQCQFFYRZLCQQ-OJGXVJBCSA-N	3β,7α,12α-Trihydroxy-5α-cholanoic acid
94	Bile acids	DKPMWHFRUGMUKF-NTPBNISXSA-N	omega-Muricholic acid
95	Bile acids	RUDATBOHQWOJDD-BSWAIDMHSA-N	Chenodeoxycholic acid
96	Bile acids	ZQZFTIODRGJPCF-NTPBNISXSA-N	6α-Fluoroursodeoxycholic acid
97	Bile acids	DKPMWHFRUGMUKF-KWXDGCAGSA-N	Hyocholic acid
98	Bile acids	BWDRDVHYVJQWBO-QWXHOCAMSA-N	Methyl hyodeoxycholate
99	Bile acids	YXZVCZUDUJEPPK-ULCLHEGSSA-N	Methyl lithocholate
100	Bile acids	YXZVCZUDUJEPPK-ARCWCCGYSA-N	Isolithocholic acid methyl ester
101	Bile acids	IFEKJEZROGOZDU-RZNRKWMFSA-N	C27H42O6, CID 13990160
102	Bile acids	GRQROVWZGGDYSW-IFJDUOSNSA-N	Chenodiol methyl ester
103	Bile acids	DGABKXLVXPYZII-FKEALSDISA-N	alpha-Hydroxydeoxycholic acid
104	Bile acids	DGABKXLVXPYZII-UHFFFAOYSA-N	alpha-Hyodeoxycholic acid
105	Bile acids	CVNYHSDFZXHMMJ-UHFFFAOYSA-N	3-Hydroxy-12-oxocholan-24-oic acid
106	Bile acids	KXGVEGMKQFWNSR-UHFFFAOYSA-N	3,12-Dihydroxycholan-24-oic acid
107	Bile acids	DLYVTEULDNMQAR-WRELVWFXSA-N	Cholic acid methyl ester
108	Bile acids	BCPZDSVCYKERMU-CDKLUHQYSA-N	Methyl 7-ketocholate	Escherichia fergusonii
109	Bile acids	ZHUOOEGSSFNTNP-JMKDMENQSA-N	Methyldeoxycholic acid
110	Bile acids	RUDATBOHQWOJDD-WQJIWXJYSA-N	C24H40O4, (3α,5β,7β,17ξ)-3,7-Dihydroxycholan-24-oic acid
111	Bile acids	KXGVEGMKQFWNSR-XBEHKFBISA-N	C24H40O4, (3α,5β,8ξ,9ξ,12α,14ξ,20ξ)-3,12-Dihydroxycholan-24-oic acid
112	Bile acids	KCGQCQPWFSUPDS-TWKCNOCHSA-N	C27H42O5, Methyl (3α,5β,8ξ,9ξ,14ξ,20ξ)-3-acetoxy-6-oxocholan-24-oate
113	Bile acids	RCLBJHSJITYRGG-CRVUEBCJSA-N	C28H42O7, (3α,5β,8ξ,9ξ,14ξ,20ξ)-3-succinyloxy-12-oxocholan-24-oic acid
114	Bile acids	DESKMGPXRKEZPC-CKNMHVBUSA-N	C25H42O4, Methyl (3α,5β,8ξ,9ξ,12α,14ξ,20ξ)-3,12-diacetoxycholan-24-oate
115	Bile acids	BWDRDVHYVJQWBO-UIIDZHGSSA-N	C25H42O4, Methyl (3α,5β,6α,8ξ,9ξ,14ξ,20ξ)-3,6-dihydroxycholan-24-oate
116	Bile acids	ZHUOOEGSSFNTNP-BHYOVIBJSA-N	C25H42O4, Methyl (3α,5α,8ξ,9ξ,12α,14ξ,20ξ)-3,12-dihydroxycholan-24-oate
117	Bile acids	YWMXOBLUILSCFX-QAYKVEGGSA-N	C27H42O5, Methyl (3α,5β,8ξ,9ξ,,14ξ,20ξ)-3-acetoxy-11-oxocholan-24-oate
118	Bile acids	YGKAXBKDNMYWFU-IELJXILYSA-N	C24H38O4, (3a,5β,8ξ,9ξ,14ξ,20ξ)-3-Hydroxy-11-oxocholan-24-oic acid
119	Bile acids	CVNYHSDFZXHMMJ-JWSKDVHCSA-N	C24H38O4, (3α,5α,8ξ,9ξ,14ξ,20ξ)-3-Hydroxy-12-oxocholan-24-oic acid
120	Bile acids	XSDQBBRWWRPKEO-SGIVCULVSA-N	C28H44O6, (3α,5β,6α,8ξ,9ξ,14ξ,20ξ)-3,6-Diacetoxycholan-24-oic acid
121	Bile acids	PLNAKFDVRPADIP-PJRDKVTKSA-N	C27H44O7, (2-Hydroxyethoxy)methyl-(3α,8ξ,9ξ,12α,14ξ,20ξ)-3,12-dihydroxy-7-oxocholan-24-oate
122	Bile acids	RYGJYUKSMUSEMY-FUQNVVSZSA-N	C25H40O5, Methyl (3α,8ξ,9ξ,12α,14ξ,20ξ)-3,12-dihydroxy-11-oxocholan-24-oate
123	Bile acids	BHHUWPSLCSJSDB-GWPOMSTRSA-N	C25H42O5, (3α,7β,8ξ,9ξ,12α,,14ξ,17ξ,20ξ)-3,7,12-Trihydroxy-6-methylcholan-24-oic acid
124	Bile acids	BHHUWPSLCSJSDB-DYVKXHLJSA-N	C25H42O5, (3α,5β,7β,12α,17ξ,20ξ)-3,7,12-Trihydroxy-6-methylcholan-24-oic acid
125	Bile acids	XKZHNFLHDHLLRG-AAQJFVBHSA-N	C25H42O5, 23-Methyl-(3α,5β,7β,17ξ)-3,7,12-Trihydroxy-cholan-24-oic acid
126	Bile acids	OHJFKWAMNYLNEV-OCCHXLOTSA-N	C27H40O8, (3α,5β,7α,12α)-3,7,12-Tris(formyloxy)cholan-24-oic acid
127	Bile acids	QHOSMZLBZSDKQW-INSKIGSUSA-N	C32H56N2O8S, COC(=O)[C@H](CCCCNS(C)(=O)=O)NC(=O)CC[C@@H](C)[C@H]3CC[C@H]4[C@@H]2[C@H](O)CC1C[C@H](O)CC[C@]1(C)[C@H]2C[C@H](O)[C@]34C
128	Bile acids	DQIDPKZGNQBUSU-NZNOKVLJSA-N	C30H48O5, CC(CCC(O)=O)[C@H]3CCC4C2CC[C@@H]1C[C@@H](CC[C@]1(C)C2CC(=O)[C@]34C)OC(=O)CCC(O)=O
129	Bile acids	FNBYYFMYNRYPPC-YMVFQVRGSA-N	C25H40O4, Methyl (3α,8ξ,9ξ,14ξ)-3-hydroxy-7-oxocholan-24-oate
130	Bile acids	JWZBXKZZDYMDCJ-JZIBGECSSA-N	C24H38O4, (5α,8ξ,9ξ,14ξ,17α,20ξ)-3-Hydroxy-6-oxocholan-24-oic acid
131	Bile acids	GHCZAUBVMUEKKP-JNDYGFSNSA-N	C26H43NO5, N-[(3β,5α,7α)-3,7-Dihydroxy-24-oxocholan-24-yl]glycine
132	Bile acids	HHMVRABWKQKVSF-CUYCEIPOSA-N	C28H47NO4, Methyl N-[(3α,5β)-3-hydroxy-24-oxocholan-24-yl]-β-alaninate
133	Bile acids	SSWCPNHCAGHMIS-YCHOJBIXSA-N	C28H47NO5, Methyl O-(3α,5β)-3-hydroxy-24-oxocholan-24-yl-L-serinate
134	Bile acids	BASSNGGVWDDPSM-HFPPNAHISA-N	C25H42O3, 5β-3-Hydroxy-3-methyl-cholan-24-oic acid
135	Bile acids	XQVPUYVJDCWVQR-CDNFHPCPSA-N	C26H40O6, (3α,5α,7α,8ξ,9ξ,10ξ,13ξ,20ξ)-7-Acetoxy-3-hydroxy-12-oxocholan-24-oic acid
136	Bile acids	RQOCCMCXCOZBHF-UIHXBBQWSA-N	C28H42O7, (3α,5β,8ξ,9ξ,12α,14ξ,20S)-3,12-Diacetoxy-7-oxocholan-24-oic acid
137	Bile acids	MIHNUBCEFJLAGN-DZBPKZQESA-N	C24H38O5, (3α,5β,7α,8ξ,9ξ,14ξ,17ξ,20S)-3,7-Dihydroxy-12-oxocholan-24-oic acid
138	Bile acids	YXZVCZUDUJEPPK-XQDZAJQTSA-N	C25H42O3, Methyl (3β,5β,8ξ,9ξ,17ξ,20ξ)-3-hydroxycholan-24-oate
139	Bile acids	RFDAIACWWDREDC-HKPHTZLCSA-N	C26H43NO6, N-[(3α,5β,7α,8ξ,9ξ,12α,17ξ,20ξ)-3,7,12-Trihydroxy-24-oxocholan-24-yl]glycine
140	Bile acids	GRQROVWZGGDYSW-PJDTZJSQSA-N	C25H42O4, Methyl (3α,5β,7α,8ξ,9ξ,14ξ,17ξ,20ξ)-3,7-dihydroxycholan-24-oate
141	Bile acids	LUOPZKZFPIQXAL-CMYHGAFPSA-N	C28H44O6, (3α,5β,8ξ,9ξ,12α,14ξ,20ξ)-3,12-Diacetoxycholan-24-oic acid
142	Bile acids	MXZOUETYQZMNJY-ANZPVIMQSA-N	C25H42O4, (3α,5β,7β,17ξ,20ξ)-3,7-Dihydroxy-6-methylcholan-24-oic acid
143	Bile acids	FVYCOKNQUSFTBH-XMPNGIJMSA-N	C27H44O5, Methyl (3α,12α)-3-acetoxy-12-hydroxycholan-24-oate
144	Bile acids	DVIUCIPCTDVQAP-QADUMVMYSA-N	C27H44O4, Methyl (3α,8ξ,9ξ,14ξ)-3-acetoxycholan-24-oate
145	Bile acids	BHQCQFFYRZLCQQ-AZVCFKEPSA-N	C24H40O5, (3α,5β,7α,9ξ,12α,14ξ)-3,7,12-Trihydroxycholan-24-oic acid
146	Bile acids	ZHUOOEGSSFNTNP-LXYPEREBSA-N	C25H42O4, Methyl (3α,8ξ,9ξ,12α,14ξ)-3,12-dihydroxycholan-24-oate
147	Bile acids	HGXLLZPWLZWQKJ-OHJUNAHXSA-N	C26H42O6S, COC(=O)CCC(C)[C@@H]3CCC4[C@@H]2C(=O)C[C@@H]1C[C@@H](CC[C@]1(C)C2CC[C@]34C)OS(C)(=O)=O
148	Bile acids	HZYCQOFWTRIOEA-USPIKFJDSA-N	C26H42O5, (3α,5α,7α,8ξ,9ξ,10ξ,13ξ,20ξ)-7-Acetoxy-3-hydroxycholan-24-oic acid
149	Bile acids	YXZVCZUDUJEPPK-VGSRORBPSA-N	C25H42O3, Methyl (3α,5β,8ξ,9ξ,17ξ,20ξ)-3-hydroxycholan-24-oate
150	Bile acids	GRQROVWZGGDYSW-ABFCVXLXSA-N	C25H42O4, Methyl (3α,5β,7β)-3,7-dihydroxycholan-24-oate
151	Bile acids	UMCMPZBLKLEWAF-RFCNGIAKSA-O	C32H58N2O7S, 3-[(3-Cholamidopropyl)dimethylammonio]-1-propanesulfonate
152	Bile acids	CVNYHSDFZXHMMJ-LQGRPFQSSA-N	C24H38O4, (5α,8ξ,9ξ,14ξ,20ξ)-3-Hydroxy-12-oxocholan-24-oic acid
153	Bile acids	JHGQJZQUDSQYBO-JFDBWWHVSA-N	C26H42O6, (3β,5α,7α,12α)-3-acetoxy-7,12-dihydroxycholan-24-oic acid
154	Bile acids	RUDATBOHQWOJDD-CLWOXLCMSA-N	C24H40O4, (3a,7β,14ξ,17ξ,20S)-3,7-Dihydroxycholan-24-oic acid
155	Bile acids	QROYUSWTIMHFEZ-XETAICHLSA-N	C28H46O6, (3β,5α,7α,12α)-3-(isobutyryloxy)-7,12-dihydroxycholan-24-oic acid
156	Bile acids	SEHGSGHDGHQINJ-ZUSPZHFYSA-N	C24H38O5, (3α,5β,8ξ,9ξ,11β,14ξ,20ξ)-3,11-Dihydroxy-12-oxocholan-24-oic acid
157	Bile acids	URJQSMIFSMHWSP-VVHBOOHCSA-N	Tauroglycocholic acid
158	Bile acids	YGKAXBKDNMYWFU-XCCVHZOESA-N	C24H38O4, (3α,8ξ,9ξ,10ξ,13ξ,14ξ,17ξ,20ξ)-3-Hydroxy-11-oxocholan-24-oic acid
159	Bile acids	ZKLXBHGZQKOFIP-PNJVBBCWSA-N	C29H50O6, COCCOCCOC(=O)CCC(C)C3CC[C@H]4[C@@H]2CC[C@@H]1C[C@H](O)CCC1(C)[C@H]2C[C@H](O)C34C
160	Bile acids	QBYUNVOYXHFVKC-GFZGZXGPSA-N	C26H45NO5S, Taurolithocholic acid
161	Bile acids	XHQVLSIVZIPGLE-YKHGSSFCSA-N	C27H42O5, Methyl (3α,5β,8ξ,9ξ,14ξ,20ξ)-3-acetoxy-12-oxocholan-24-oate
162	Bile acids	RUDATBOHQWOJDD-RMWLOSICSA-N	C24H40O4, (3α,7β,8ξ,9ξ,10ξ,13ξ,14ξ,17ξ,20ξ)-3,7-Dihydroxycholan-24-oic acid
163	IBD Mx metabolites	WQZGKKKJIJFFOK-SVZMEOIVSA-N	D-Galactopyranose
164	IBD Mx metabolites	WQZGKKKJIJFFOK-QTVWNMPRSA-N	D-Mannopyranose
165	IBD Mx metabolites	JPIJQSOTBSSVTP-GBXIJSLDSA-N	Threonic acid
166	IBD Mx metabolites	QMMASWWWQRGQQC-UHFFFAOYSA-N	DL-pyroglutamyl-DL-tryptophan
167	IBD Mx metabolites	CXMXRPHRNRROMY-UHFFFAOYSA-N	Sebacic acid
168	IBD Mx metabolites	TVIDDXQYHWJXFK-UHFFFAOYSA-N	Decamethylenedicarboxylic acid
169	IBD Mx metabolites	HQHCYKULIHKCEB-UHFFFAOYSA-N	Tetradecanedioic acid
170	IBD Mx metabolites	QQHJDPROMQRDLA-UHFFFAOYSA-N	Hexadecandioic acid
171	IBD Mx metabolites	IOIGOIPHPUCFOB-MUWHJKNJSA-N	Venoterpine
172	IBD Mx metabolites	ZUPHXNBLQCSEIA-CPCISQLKSA-N	1-Methyl-1,2,3,4-tetrahydro-β-carboline-3-carboxylic acid
173	IBD Mx metabolites	RHCPKKNRWFXMAT-RRWYKFPJSA-N	7-Ketodeoxycholic acid	Porphyromonas uenonis
174	IBD Mx metabolites	RHCPKKNRWFXMAT-MLRMUEIKSA-N	3β,12α-Dihydroxy-7-oxo-5α-cholan-24-oic acid
175	IBD Mx metabolites	BHQCQFFYRZLCQQ-OELDTZBJSA-N	Cholalic acid	Porphyromonas uenonis
176	IBD Mx metabolites	PHIQHXFUZVPYII-ZCFIWIBFSA-O	L-Carnitine
177	IBD Mx metabolites	PHIQHXFUZVPYII-UHFFFAOYSA-O	Carnitine chloride
178	IBD Mx metabolites	CMUNUTVVOOHQPW-LURJTMIESA-O	N,N-dimethyl-L-prolinium
179	IBD Mx metabolites	FUGYGGDSWSUORM-UHFFFAOYSA-N	4-Vinylphenol
180	IBD Mx metabolites	AAWZDTNXLSGCEK-DRMQKGJZSA-N	(+)-Quinic acid
181	IBD Mx metabolites	AAWZDTNXLSGCEK-WYWMIBKRSA-N	D-Quinic acid
182	IBD Mx metabolites	SFLSHLFXELFNJZ-MRVPVSSYSA-N	(S)-noradrenaline
183	IBD Mx metabolites	SFLSHLFXELFNJZ-UHFFFAOYSA-N	Arterenol hydrochloride
184	IBD Mx metabolites	YFMPSMITLLBENU-UHFFFAOYSA-N	3,4-Dihydroxybenzylamine
185	IBD Mx metabolites	OUYCCCASQSFEME-UHFFFAOYSA-N	DL-Tyrosine
186	IBD Mx metabolites	QYIMSPSDBYKPPY-BANQPHDMSA-N	2,3-Epoxysqualene (A6)
187	IBD Mx metabolites	WJAJPNHVVFWKKL-UHFFFAOYSA-N	Methoxamine
188	IBD Mx metabolites	SGNBVLSWZMBQTH-UUANRBEWSA-N	24-Epi-campesterol
189	IBD Mx metabolites	XUSYGBPHQBWGAD-UHFFFAOYSA-N	Carnosol (A2)
190	IBD Mx metabolites	HVYWMOMLDIMFJA-DPAQBDIFSA-N	Cholesterol
191	IBD Mx metabolites	QYIXCDOBOSTCEI-UJOPKFNNSA-N	5,6-Dihydrocholesterol
192	IBD Mx metabolites	QYIXCDOBOSTCEI-LFBIJMMSSA-N	5α-Cholestan-3β-ol
193	IBD Mx metabolites	QYIXCDOBOSTCEI-GUCVRJPISA-N	5β-Cholestan-3β-ol
194	IBD Mx metabolites	HVYWMOMLDIMFJA-UHFFFAOYSA-N	Cholest-5-en-3-ol
195	IBD Mx metabolites	XHOJAWVAWFHGHL-UHFFFAOYSA-N	Lorcainide
196	IBD Mx metabolites	GGXICVAJURFBLW-RDSJPUOVSA-N	5,6-trans-Latanoprost (B1)
197	IBD Mx metabolites	GGXICVAJURFBLW-SCTZCWPJSA-N	15(S)-Latanoprost (B2)
198	IBD Mx metabolites	MBMBGCFOFBJSGT-SFGLVEFQSA-N	trans-4,7,10,13,16,19-Docosahexaenoic acid
199	IBD Mx metabolites	MBMBGCFOFBJSGT-KUBAVDMBSA-N	Cervonic acid
200	IBD Mx metabolites	KZJWDPNRJALLNS-FBZNIEFRSA-N	Clionasterol
201	IBD Mx metabolites	AGPKZVBTJJNPAG-ROLXFIACSA-N	(3S)-DL-isoleucine
202	IBD Mx metabolites	KZJWDPNRJALLNS-VJSFXXLFSA-N	β-Sitosterol
203	IBD Mx metabolites	MDZKJHQSJHYOHJ-LLICELPBSA-N	Maslinic acid
204	IBD Mx metabolites	MIJYXULNPSFWEK-YOQSOQNOSA-N	(3α,5ξ,9ξ)-3-Hydroxyolean-12-en-28-oic acid
205	IBD Mx metabolites	ZUPHXNBLQCSEIA-UHFFFAOYSA-N	Methytetrahydrocarboline
206	IBD Mx metabolites	NHZMQXZHNVQTQA-UHFFFAOYSA-N	Pyridoxamine
207	IBD Mx metabolites	RYMZZMVNJRMUDD-HGQWONQESA-N	Simvastatin
208	IBD Mx metabolites	AGPKZVBTJJNPAG-AKGZTFGVSA-N	(3ξ)-L-isoleucine
209	IBD Mx metabolites	RILPIWOPNGRASR-UHFFFAOYSA-N	2-hydroxy-3-methylvaleric acid
210	IBD Mx metabolites	KZJWDPNRJALLNS-UHFFFAOYSA-N	Stigmast-5-en-3beta-ol
211	IBD Mx metabolites	KQXDGUVSAAQARU-HZJYTTRNSA-N	Linoleoyl ethanolamide
212	IBD Mx metabolites	UPCKIPHSXMXJOX-UHFFFAOYSA-N	N-Caproylglycine
213	IBD Mx metabolites	FATBGEAMYMYZAF-MDZDMXLPSA-N	Elaidoylamide
214	IBD Mx metabolites	RJECHNNFRHZQKU-WYIFMRBMSA-N	Cholesteryl elaidate
215	IBD Mx metabolites	BOWVQLFMWHZBEF-KTKRTIGZSA-N	N-Oleoyl ethanolamide
216	IBD Mx metabolites	ZQPPMHVWECSIRJ-KTKRTIGZSA-N	Oleic acid
217	IBD Mx metabolites	RJECHNNFRHZQKU-RMUVNZEASA-N	Cholesteryl oleate
218	IBD Mx metabolites	JWGGSJFIGIGFSQ-UHFFFAOYSA-N	N-Dodecanoylglycin
219	IBD Mx metabolites	JYZJYKOZGGEXSX-UHFFFAOYSA-N	α-Hydroxymyristic acid
220	IBD Mx metabolites	WWUZIQQURGPMPG-KRWOKUGFSA-N	D-Erythro-sphingosine
221	IBD Mx metabolites	WWUZIQQURGPMPG-CCEZHUSRSA-N	Sphingosine
222	IBD Mx metabolites	PSHXNVGSVNEJBD-UHFFFAOYSA-O	Myristoylcarnitine
223	IBD Mx metabolites	OTKJDMGTUTTYMP-MSOLQXFVSA-N	Dihydrosphingosine
224	IBD Mx metabolites	OTKJDMGTUTTYMP-QZTJIDSGSA-N	(2R,3R)-2-Aminooctadecane-1,3-diol
225	IBD Mx metabolites	YQGGUZWHNVQJMF-UHFFFAOYSA-N	3-keto Stearic acid
226	IBD Mx metabolites	OTGQIQQTPXJQRG-UHFFFAOYSA-N	Stearoyl ethanolamide
227	IBD Mx metabolites	OGBUMNBNEWYMNJ-UHFFFAOYSA-N	Batilol
228	IBD Mx metabolites	ODHCTXKNWHHXJC-GSVOUGTGSA-N	Pyroglutamic acid
229	IBD Mx metabolites	YNNOMK-KVSKUHBBSA-N	C7(3-exo)-8-Azabicyclo[3.2.1]octan-3-ol
230	IBD Mx metabolites	MIJYXULNPSFWEK-SSOUKZPFSA-N	(17ξ,18ξ)-3-Hydroxyolean-12-en-28-oic acid
231	IBD Mx metabolites	DTGDZMYNKLTSKC-YERJKPGHSA-N	(8ξ,9ξ,14ξ)-cholest-4-ene
232	IBD Mx metabolites	KXGVEGMKQFWNSR-TXNNXGFQSA-N	(3α,8ξ,9ξ,12α,14ξ)-3,12-Dihydroxycholan-24-oic acid
233	IBD Mx metabolites	HOKFCH-UHFFFAOYSA-N	3-Phenylpropionic acid
234	IBD Mx metabolites	XLPAINGDLCDYQV-UCRHFLBXSA-N	3-keto-Tirucallic acid
235	IBD Mx metabolites	WWUZIQQURGPMPG-GSNRFKGPSA-N	(2S,3S,Z)-2-aminooctadec-4-ene-1,3-diol
236	IBD Mx metabolites	QYIXCDOBOSTCEI-PNWCUIAUSA-N	5α-Cholestan-3-ol
237	IBD Mx metabolites	BHQCQFFYRZLCQQ-POCSNJCLSA-N	(3α,5β,7α,8ξ,9ξ,12α,14ξ,20ξ)-3,7,12-Trihydroxycholan-24-oic acid
238	IBD Mx metabolites	QYIXCDOBOSTCEI-LLEAGCRGSA-N	17β-(1,5-Dimethylhexyl)-(3β,5α)-androstanol
239	IBD Mx metabolites	QYIXCDOBOSTCEI-KQUFRHFLSA-N	17β-(1,5-Dimethylhexyl)-3α-androstanol
240	IBD Mx metabolites	QYIXCDOBOSTCEI-ROHAWPQESA-N	17β-(1,5-Dimethylhexyl)-3β-androstanol
241	IBD Mx metabolites	MIJYXULNPSFWEK-TUTHFJMXSA-N	(5ξ,9ξ,18ξ)-3-Hydroxyolean-12-en-28-oic acid
242	IBD Mx metabolites	UCTLRSWJYQTBFZ-SLGFFSEQSA-N	(3β,9ξ,14ξ)-Cholesta-5,7-dien-3-ol (A1)
243	IBD Mx metabolites	KIZLMA-UHFFFAOYSA-N	Octanoic acid
244	IBD Mx metabolites	QYIXCDOBOSTCEI-TVCQKZGVSA-N	(3b,5b,8ξ,9ξ,14ξ,20ξ)-Cholestanol
245	IBD Mx metabolites	PHIQHXFUZVPYII-LURJTMIESA-O	D-Carnitine hydrochloride
246	IBD Mx metabolites	OOHQPW-UHFFFAOYSA-O	DL-Stachydrine
247	Predicted IBD metabolites	HLKXYZVTANABHZ-REOHCLBHSA-N	N-Carbamoyl-L-aspartic acid
248	Predicted IBD metabolites	HXXFSFRBOHSIMQ-RWOPYEJCSA-N	α-D-Mannose 1-phosphate
249	Predicted IBD metabolites	RNBGYGVWRKECFJ-ARQDHWQXSA-N	β-D-Fructose 1,6-bisphosphate
250	Predicted IBD metabolites	NBSCHQHZLSJFNQ-DVKNGEFBSA-N	α-D-Glucose-6-phosphate
251	Predicted IBD metabolites	BGWGXPAPYGQALX-VRPWFDPXSA-N	D-fructofuranose 6-phosphate
252	Predicted IBD metabolites	YAHZABJORDUQGO-NQXXGFSBSA-N	Ribulose-1,5-diphosphate
253	Predicted IBD metabolites	RBNPOMFGQQGHHO-UWTATZPHSA-N	D-glyceric acid
254	Predicted IBD metabolites	KHPXUQMNIQBQEV-UHFFFAOYSA-N	Oxalacetic acid
255	Predicted IBD metabolites	RWSXRVCMGQZWBV-WDSKDSINSA-N	Glutathione
256	Predicted IBD metabolites	RITKHVBHSGLULN-WHFBIAKZSA-N	L-g-glutamylcysteine
257	Predicted IBD metabolites	KPGXRSRHYNQIFN-UHFFFAOYSA-N	α-Ketoglutaric acid
258	Predicted IBD metabolites	KDYFGRWQOYBRFD-UHFFFAOYSA-N	Succinic acid
259	Predicted IBD metabolites	YBJHBAHKTGYVGT-ZKWXMUAHSA-N	Biotin
260	Predicted IBD metabolites	KDXKERNSBIXSRK-YFKPBYRVSA-N	L-lysine
261	Predicted IBD metabolites	UCMIRNVEIXFBKS-UHFFFAOYSA-N	3-Aminopropanoic acid
262	Predicted IBD metabolites	ILRYLPWNYFXEMH-WHFBIAKZSA-N	L-Cystathionine
263	Predicted IBD metabolites	RZZPDXZPRHQOCG-OJAKKHQRSA-O	CDP-choline
264	Predicted IBD metabolites	JOUIQRNQJGXQDC-ZYUZMQFOSA-O	Nicotinate mononucleotide
265	Predicted IBD metabolites	OUYCCCASQSFEME-QMMMGPOBSA-N	L-tyrosine
266	Predicted IBD metabolites	KKADPXVIOXHVKN-UHFFFAOYSA-N	4-Hydroxyphenylpyruvic acid
267	Predicted IBD metabolites	COLNVLDHVKWLRT-QMMMGPOBSA-N	L-phenylalanine
268	Predicted IBD metabolites	PGAVKCOVUIYSFO-XVFCMESISA-N	Uridine 5'-triphosphate
269	Predicted IBD metabolites	ISAKRJDGNUQOIC-UHFFFAOYSA-N	Uracil
270	Predicted IBD metabolites	JRLGPAXAGHMNOL-LURJTMIESA-N	N-Acetylornithine
271	Predicted IBD metabolites	VZXPDPZARILFQX-BYPYZUCNSA-N	O-Acetyl serine
272	Predicted IBD metabolites	GHOKWGTUZJEAQD-ZETCQYMHSA-N	Pantothenic acid
273	Predicted IBD metabolites	HZSAJDVWZRBGIF-UHFFFAOYSA-O	Thiamine monophosphate
274	Predicted IBD metabolites	GYOZYWVXFNDGLU-XLPZGREQSA-N	Thymidine-5'-phosphate
275	Predicted IBD metabolites	VUTBELPREDJDDH-UHFFFAOYSA-N	Toxopyrimidine
276	Predicted IBD metabolites	BVGTVKYCPZRXPP-UHFFFAOYSA-N	1-[2-(Diethylamino)ethyl]pyrrole-2-carbaldehyde
277	Predicted IBD metabolites	ZDGJAHTZVHVLOT-YUMQZZPRSA-N	L-Saccharophine
278	Predicted IBD metabolites	FJKROLUGYXJWQN-UHFFFAOYSA-N	4-Hydroxybenzoic acid
279	Predicted IBD metabolites	GJAWHXHKYYXBSV-UHFFFAOYSA-N	Quinolinic acid	Clostridia spp.
280	Predicted IBD metabolites	ZNOVTXRBGFNYRX-KVBBBZGISA-N	N-(5-methyl-5,6,7,8-tetrahydropteroyl)-L-glutamic acid
281	Bacterial derived	OVNQNQOVBVQZCE-UHFFFAOYSA-N	Aureusimine A
282	Bacterial derived	QHLKSESIIKJUHS-UHFFFAOYSA-N	Lumizinone A
283	Bacterial derived	XPNFCDPLHVHPHB-UHFFFAOYSA-N	6-Benzyl-3-isobutyl-2(1H)-pyrazinone
284	Bacterial derived	WXBFTDAYFIQSSK-LLVKDONJSA-N	(R)-6-Benzyl-3-(sec-butyl)pyrazin-2(1H)-one
285	Bacterial derived	XWRDSNUAOFIAAO-UHFFFAOYSA-N	3-Hydroxy-3-(1-(5-methylpyrazin-2-yl)ethyl)indolin-2-one
286	Bacterial derived	QRMLADLPRGHHFQ-UHFFFAOYSA-N	N-(1-hydroxy-3-(1H-indol-3-yl)propan-2-yl)-3-(1H-indol-3-yl)-2-propionamidopropanamide
287	Bacterial derived	MPKVWSBDTHWBPP-UHFFFAOYSA-N	1-(5-Ethylpyrazin-2-yl)ethanol
288	Bacterial derived	PJDNGCAHQXWURZ-UHFFFAOYSA-N	6-Ethyl-3-(1H-indol-3-ylmethyl)-1H-pyrazin-2-one
289	Bacterial derived	MRXMYVBNYOYOKX-UHFFFAOYSA-N	N-(2-(1H-indol-3-yl)ethyl)-2-butyramido-3-methylpentanamide
290	Bacterial derived	QRHYCLBYHIKSTA-UHFFFAOYSA-N	N-Butanoyl-DL-leucine	Fusobacterium mortiferum
291	Bacterial derived	GIZOSUJZXMAMSI-UHFFFAOYSA-N	N-(1-((1-hydroxy-3-(1H-indol-3-yl)propan-2-yl)amino)-3-(1H-indol-3-yl)-1-oxopropan-2-yl)butyramide
292	Bacterial derived	BZPVBDKVTPBUHW-UHFFFAOYSA-N	N-(2-Oxopropyl)butanamide
293	Bacterial derived	IQJOEIRWEONJMN-UHFFFAOYSA-N	N-((5-(Hydroxymethyl)furan-2-yl)methyl)butyramide
294	Bacterial derived	KWDFGCWNQKZHEK-UHFFFAOYSA-N	N-Hexanoyl-Ile-Ile-NH-N-pentylbutyramide
295	Bacterial derived	AGYKPEGQFMCGNK-UHFFFAOYSA-N	n-Hexanoyl-DL-leucine
296	Bacterial derived	RRBZGYKZFFFOQY-CMDGGOBGSA-N	(E)-N-dodec-5-enoyl-Met-Phe-H
297	Bacterial derived	HNEFCGZPZWQBOT-CMDGGOBGSA-N	(E)-N-(1,3-dihydroxybutan-2-yl)-1-(3-hydroxyhexadec-9-enoyl)pyrrolidine-2-carboxamide
298	Bacterial derived	VARLVOZNRGMBHZ-UHFFFAOYSA-N	N-Octanoyl-Val-Val-H
299	Bacterial derived	QPSAYTLCPWCGEY-UHFFFAOYSA-N	N-Octanoyl-Met-Phe-H (A5)
300	Bacterial derived	RIERWXBVVUYDRM-UHFFFAOYSA-N	Octanoyl-DL-Phe-ol
301	Bacterial derived	WUPVLJMATYBTRJ-UHFFFAOYSA-N	6-Benzyl-3-[(4-hydroxyphenyl)methyl]-1H-pyrazin-2-one
302	Bacterial derived	LUGXVNHJOBTCJQ-KKSFZXQISA-N	(2S,5S)-2,5-bis(1H-indol-3-ylmethyl)-2,5-dihydro-1H-pyrazin-6-one
303	Bacterial derived	BRAZOBDZLZCBPO-LPHOPBHVSA-N	(2S,5S)-2-benzyl-5-(1H-indol-3-ylmethyl)-2,5-dihydro-1H-pyrazin-6-one
304	Bacterial derived	RWRSAEIOAMSADN-UHFFFAOYSA-N	6-(1H-Indol-3-ylmethyl)-3-propan-2-yl-1H-pyrazin-2-one
305	Bacterial derived	GTZCVFVGUGFEME-HNQUOIGGSA-N	trans-Aconitic acid
306	Bacterial derived	VZCYOOQTPOCHFL-UPHRSURJSA-N	Maleic acid
307	Bacterial derived	KHPXUQMNIQBQEV-UHFFFAOYSA-N	Oxalacetic acid
308	Bacterial derived	AEMRFAOFKBGASW-UHFFFAOYSA-N	Glycolic acid
309	Bacterial derived	AHLPHDHHMVZTML-BYPYZUCNSA-N	L-Ornithine
310	Bacterial derived	ZGXJTSGNIOSYLO-UHFFFAOYSA-N	5-Aminolevulinic acid
311	Bacterial derived	WNLRTRBMVRJNCN-UHFFFAOYSA-N	Adipic acid
312	Bacterial derived	NTYJJOPFIAHURM-UHFFFAOYSA-N	Histamine
313	Bacterial derived	DXOCDBGWDZAYRQ-AURDAFMXSA-N	7-Oxolithocholic acid
314	Bacterial derived	JVTAAEKCZFNVCJ-REOHCLBHSA-N	L-Lactic acid
315	Bacterial derived	WHBMMWSBFZVSSR-VKHMYHEASA-N	(S)-3-Hydroxybutyric acid
316	Bacterial derived	KWIUHFFTVRNATP-UHFFFAOYSA-O	Betaine
317	Bacterial derived	WWNNZCOKKKDOPX-UHFFFAOYSA-O	N-Methylnicotinic acid
318	Bacterial derived	BTNMPGBKDVTSJY-UHFFFAOYSA-N	Phenylpyruvic acid
319	Bacterial derived	YEIQSAXUPKPPBN-UHFFFAOYSA-N	N-(3-Phenylpropionyl)glycine
320	Bacterial derived	ISWSIDIOOBJBQZ-UHFFFAOYSA-N	Phenol
321	Bacterial derived	ISAKRJDGNUQOIC-UHFFFAOYSA-N	Uracil
322	Bacterial derived	LCTONWCANYUPML-UHFFFAOYSA-N	Pyruvic acid
323	Bacterial derived	QTBSBXVTEAMEQO-UHFFFAOYSA-N	Acetic acid
324	Bacterial derived	BWLBGMIXKSTLSX-UHFFFAOYSA-N	2-Hydroxyisobutyric acid
325	Bacterial derived	AXFYFNCPONWUHW-UHFFFAOYSA-N	β-Hydroxyisovaleric acid
326	Bacterial derived	BKAJNAXTPSGJCU-UHFFFAOYSA-N	4-Methyl-2-oxovaleric acid
327	Bacterial derived	GWYFCOCPABKNJV-UHFFFAOYSA-N	Methyl butyrate
328	Bacterial derived	AFENDNXGAFYKQO-VKHMYHEASA-N	Hydroxybutyric acid
329	Bacterial derived	ZFRKQXVRDFCRJG-UHFFFAOYSA-N	3-Methylindole
330	Bacterial derived	IBRKLUSXDYATLG-UHFFFAOYSA-N	Salsolinol
331	Bacterial derived	JOXIMZWYDAKGHI-UHFFFAOYSA-N	P-Toluenesulfonic acid
332	Bacterial derived	NBAKTGXDIBVZOO-UHFFFAOYSA-N	Dihydrothymine
333	Bacterial derived	FUZZWVXGSFPDMH-UHFFFAOYSA-N	Caproic Acid
334	Bacterial derived	WWZKQHOCKIZLMA-UHFFFAOYSA-N	Caprylic acid
335	Bacterial derived	FFDGPVCHZBVARC-UHFFFAOYSA-N	N,N-dimethylglycine
336	Bacterial derived	CVSVTCORWBXHQV-UHFFFAOYSA-N	Creatine
337	Bacterial derived	OYIFNHCXNCRBQI-BYPYZUCNSA-N	L-2-Amino apidic acid
338	Bacterial derived	BPMFZUMJYQTVII-UHFFFAOYSA-N	Guanidine acetate
339	Bacterial derived	HSMNQINEKMPTIC-UHFFFAOYSA-N	4-Aminohippuric acid
340	Bacterial derived	APJYDQYYACXCRM-UHFFFAOYSA-N	Tryptamine
341	Bacterial derived	RGHMISIYKIHAJW-UHFFFAOYSA-N	Dihydroxymandelic acid
342	Bacterial derived	UYEMGAFJOZZIFP-UHFFFAOYSA-N	Dihydroxybenzoic acid
343	Bacterial derived	FJKROLUGYXJWQN-UHFFFAOYSA-N	Hydroxybenzoic acid
344	Bacterial derived	CFFZDZCDUFSOFZ-UHFFFAOYSA-N	3,4-Dihydroxyphenylacetic acid
345	Bacterial derived	XQXPVVBIMDBYFF-UHFFFAOYSA-N	4-Hydroxyphenylacetic acid
346	Bacterial derived	LEHOTFFKMJEONL-UHFFFAOYSA-N	Uric acid
347	Bacterial derived	BXFFHSIDQOFMLE-UHFFFAOYSA-N	Indoxyl sulfate (A4)
348	Bacterial derived	YQPLQB-UHFFFAOYSA-N	Phenylacetylglycine
349	Bacterial derived	VFTRKSBEFQDZKX-UHFFFAOYSA-N	3,3'-Diindolylmethane (A3)	Escherichia fergusonii
350	Bacterial derived	XXSAFGVAPGOYNT-YUMQZZPRSA-N	L-Pyroglutamyl-L-leucine	Lactobacillus plantarum
351	Bacterial derived	LVRFTAZAXQPQHI-UHFFFAOYSA-N	Leucic acid	Lactobacillus plantarum
352	Bacterial derived	BHYOQNUELFTYRT-DPAQBDIFSA-N	Cholesterol sulfate	Escherichia fergusonii
353	Bacterial derived	JGQXGPMVHLPARP-IOWSJCHKSA-N	C32H63NO6S, Sulfobacin analog	Alistipes shahii
354	Bacterial derived	VCTUHENJCLPYPI-MOPGFXCFSA-N	N-[(R)-3-Hydroxy-15-methylhexadecanoyl]Gly-L-Ser-OH	Alistipes shahii;Porphyromonas uenonis
355	Bacterial derived	ROADDMALLLSXMM-QGZVFWFLSA-N	2-[[(3R)-3-Hydroxy-15-methylhexadecanoyl]amino]acetic acid (A8)	Alistipes shahii;Porphyromonas uenonis
356	Bacterial derived	JICKJYGLSKDGIC-UHFFFAOYSA-N	Sulfobacin B	Alistipes shahii
357	Bacterial derived	AHZCTXGWHDNCCQ-UHFFFAOYSA-N	C32H65NO6S, Sulfobacin analog	Cytophaga spp.
358	Bacterial derived	LVWZMCZSNXRQLV-UHFFFAOYSA-N	C32H65NO6S, Sulfobacin analog	Cytophaga spp.
359	Bacterial derived	WOJBBIJJRKFKOJ-UHFFFAOYSA-N	Vibrindole A	Escherichia fergusonii
360	Bacterial derived	IWDCLRJOBJJRNH-UHFFFAOYSA-N	p-Cresol	Blautia hydrogenotropica
361	Bacterial derived	FFUFDVBXWWSORD-UHFFFAOYSA-N	2-Methyl-5-(2-methyl-3-furylthiomethyl)pyrimidine-4-amine	Peptostreptococcus russellii
362	Bacterial derived	BKAWJIRCKVUVED-UHFFFAOYSA-N	4-Methyl-5-Hydroxyethylthiazole (Hemineurine)	Peptostreptococcus russellii
363	Bacterial derived	TYCYLGFVTKSERT-SGCMNZBASA-N	3'-O-α-Methylbutanoyl-adenosine	Bacteroides vulgatus
364	Bacterial derived	DZVJTFWYHWKKNK-JYHWSWGESA-N	C22H38O17, Oligosaccharide	Clostridium tyrobutyricum
365	Bacterial derived	FVKMZFWBMIYFJD-VOZYIFALSA-N	4-O-(6-O-Butanoyl-a-D-glucopyranosyl)-(b-d-glucopyranose)	Clostridium tyrobutyricum
366	Bacterial derived	MDIUMSLCYIJBQC-BUHFOSPRSA-N	9,12,13-Trihydroxy-10-octadecenoic acid	Clostridium sporogenes
367	Bacterial derived	DDUZNLUWXLYPCP-UHFFFAOYSA-N	1-{[(2-Aminoethoxy)(hydroxy)phosphoryl]oxy}-3-hydroxy-2-propanyl myristate	Clostridium sporogenes
368	Bacterial derived	LUTDZDAPSDZVAL-UHFFFAOYSA-N	[3-[2,3-Dihydroxypropoxy(hydroxy)phosphoryl]oxy-2-hydroxypropyl] tetradecanoate	Clostridium sporogenes
369	Bacterial derived	RPXHXZNGZBHSMJ-UHFFFAOYSA-N	1-Myristoyl-sn-glycero-3-phosphoethanolamine	Clostridium sporogenes
370	Bacterial derived	SNCPEJAYFYBIIU-AJQTZOPKSA-N	(2R,3R)-3-hydroxy-15-methyl-2-palmitamidohexadecane-1-sulfonic acid	Alistipes shahii
371	Bacterial derived	WUUGFSXJNOTRMR-IOSLPCCCSA-N	5'-Deoxy-5'-methylthioadenosine	Alistipes finegoldii
372	Bacterial derived	PLVPPLCLBIEYEA-AATRIKPKSA-N	(E)-3-(indol-3-yl)acrylic acid	Peptostreptococcus russellii
373	Bacterial derived	CECDPVOEINSAQG-ZETCQYMHSA-N	(R)-Dihydroaeruginoic Acid	E. coli
374	Bacterial derived	XGILAAMKEQUXLS-UHFFFAOYSA-N	Indole-3-lactic acid	Bifidobacterium longum sub. Infantis
375	Bacterial derived	VOXXWSYKYCBWHO-UHFFFAOYSA-N	DL-3-Phenyllactic acid	Lactobacillus plantarum
376	Bacterial derived	WRHZVMBBRYBTKZ-UHFFFAOYSA-N	Pyrrole-2-carboxylic acid	Alistipes finegoldii
377	Bacterial derived	YGSDEFSMJLZEOE-UHFFFAOYSA-N	Salicylic acid	E. coli
378	Bacterial derived	SEOVTRFCIGRIMH-UHFFFAOYSA-N	Indole-3-acetic acid	Blautia hydrogenotropica
379	Bacterial derived	WLJVXDMOQOGPHL-UHFFFAOYSA-N	Phenylacetic acid	Blautia hydrogenotropica
380	Bacterial derived	JVTRFALZPUXWDG-UHFFFAOYSA-N	3-(1H,1'H-[2,3'-biindol]-3-yl)propanoic acid	Escherichia fergusonii
381	Bacterial derived	CKLUPTJROWGFAY-UHFFFAOYSA-N	3-(1-((1H-indol-3-yl)methyl)-1H,1'H-[2,3'-biindol]-3-yl)propanoic acid	Escherichia fergusonii
382	Bacterial derived	GOLXRNDWAUTYKT-UHFFFAOYSA-N	Indole-3-propionic acid	Escherichia fergusonii;Peptostreptococcus russellii
383	Bacterial derived	NMHMNPHRMNGLLB-UHFFFAOYSA-N	Desaminotyrosine	Peptostreptococcus russellii
384	Bacterial derived	XMIIGOLPHOKFCH-UHFFFAOYSA-N	3-Phenylpropionic acid	Peptostreptococcus russellii
385	Bacterial derived	IZKCVKAIVRRHDC-UHFFFAOYSA-N	2,2-Bis(1H-indol-3-yl)-1H-indol-3-one	Escherichia fergusonii
386	Bacterial derived	QMMASWWWQRGQQC-STQMWFEESA-N	5-Oxoprolyltryptophan	Lactobacillus plantarum
387	Bacterial derived	XCEZCXFVJLMPKG-QWRGUYRKSA-N	Pyroglutamyl-L-phenylalanine
388	Bacterial derived	LSGOTAXPWMCUCK-RYUDHWBXSA-N	Maculosin
389	Bacterial derived	QZBUWPVZSXDWSB-NWDGAFQWSA-N	Cyclo(D-Pro-L-Phe-)	Lactobacillus plantarum
390	Bacterial derived	BSOAGODEMKWJIG-UHFFFAOYSA-N	Trisindoline (A7)	Escherichia fergusonii
391	Bacterial derived	MBBOMCVGYCRMEA-UHFFFAOYSA-N	3-(2-Hydroxyethyl)indole	Blautia hydrogenotropica
392	Bacterial derived	WFRFGEZYOUAKPL-UHFFFAOYSA-N	(5-oxopyrrolidine-2-carbonyl)-Phe-Ala-Leu-Pro-Tyr-Pro-H
393	Bacterial derived	WVULKSPCQVQLCU-RGZQMCPVSA-N	3β,12α-Dihydroxy-5α-cholan-24-oylglycine	Escherichia fergusonii
394	Bacterial derived	OEYIOHPDSNJKLS-UHFFFAOYSA-N	Choline
395	Bacterial derived	UYPYRKYUKCHHIB-UHFFFAOYSA-N	Trimethylamine oxide
396	Bacterial derived	QQZJCNSHAVQKIC-DDKJXSSXSA-N	Myxalamid B
397	Bacterial derived	LCIIOYPBHIZBOD-JMVBYTIWSA-N	Albonoursin
398	Bacterial derived	WQXNXVUDBPYKBA-YFKPBYRVSA-N	Ectoine
399	Bacterial derived	WPMGNXPRKGXGBO-OFQQMTDKSA-N	Soraphen A (B3)
