# Supplementary material for: Gut bacterial metabolites modulate endoplasmic reticulum stress
Source: Genome Biol. 2021 Oct 15;22:292. doi: 10.1186/s13059-021-02496-8 (PMC8518294; doi:10.1186/s13059-021-02496-8)
Supplement: Supplementary file 3 — Additional file 3: Table S2. List of protease inhibitors. [file 13059_2021_2496_MOESM3_ESM.xlsx]

## Sheet: Sheet1
Name	InChI_Key	Targets
Bestatin	VGGGPCQERPFHOB-RDBSUJKOSA-N	Aminopeptidase N
Januvia	MFFMDFFZMYYVKS-SECBINFHSA-N	Dipeptidyl Peptidase IV (CD26)
Saxagliptin	QGJUIPDUBHWZPV-SGTAVMJGSA-N	Dipeptidyl Peptidase IV (CD26)
Alogliptin	ZSBOMTDTBDDKMP-OAHLLOKOSA-N	Dipeptidyl Peptidase IV (CD26)
Cilastatin	DHSUYTOATWAVLW-WFVMDLQDSA-N	Dehydropeptidase I
Talabostat	FKCMADOPPWWGNZ-YUMQZZPRSA-N	Dipeptidyl Peptidase II
Firibastat	RKFMIRVALSAQFQ-FOMWZSOGSA-N	Aminopeptidase A
PIQ-22	RXXGGIYKMYOUPC-UHFFFAOYSA-N	Puromycin-Sensitive Aminopeptidase
TNP-470	MSHZHSPISPJWHW-PVDLLORBSA-N	Methionine Aminopeptidase-2
Aladotril	KKBIUAUSZKGNOA-HNAYVOBHSA-N	Neprilysin (Enkephalinase, Neutral Endopeptidase, NEP)
Omapatrilat	LVRLSYPNFFBYCZ-VGWMRTNUSA-N	Neprilysin (Enkephalinase, Neutral Endopeptidase, NEP)
Acetorphan	ODUOJXZPIYUATO-UHFFFAOYSA-N	Neprilysin (Enkephalinase, Neutral Endopeptidase, NEP)
CID: 9870477	QCUXJYDZKNLRRS-UHFFFAOYSA-N	Procollagen C Peptidase
TPCK	MQUQNUAYKLCRME-INIZCTEOSA-N	Serine Proteases
Butabindide	HAQIRIMIVLFYIX-ZFWWWQNUSA-N	Tripeptidyl Peptidase II
Vaniprevir	KUQWGLQLLVFLSM-ONAXAZCASA-N	HCV NS3 NS4A Protease
Ciluprevir	PJZPDFUUXKKDNB-KNINVFKUSA-N	HCV NS3 Protease
CID: 25257124	MYMBRLBXPADVCH-IUNQSVEYSA-N	NS3 HCV Protease
CID: 25258268	LFKCJRRKCGWJCA-OXMZGPKHSA-N	NS3 HCV Protease/ Chymotrypsin
APC-2848	HSZIWISHLSFWJO-PRABLTMGSA-N	Cathepsin S
5AHQ (5-aminoquinolin-8-ol)	YDEUKNRKEYICTH-UHFFFAOYSA-N	Proteasome
Bortezomib	GXJABQQUPOEUTA-RDJZCZTQSA-N	Proteasome
ONX-0194	WQAVPPWWLLVGFK-VTNASVEKSA-N	Proteasome
Argyrin A	MXGWDBFUMHUPTG-SKZNYKRCSA-N	Proteasome
